# Supplementary material for: Epigallocatechin Gallate-Modified Silver Nanoparticles Show Antiviral Activity against Herpes Simplex Type 1 and 2
Source: Viruses. 2023 Sep 29;15(10):2024. doi: 10.3390/v15102024 (PMC10611064; doi:10.3390/v15102024)
Supplement: Supplementary file 1 [file viruses-15-02024-s001.zip]

Archive with 1 entries (1 files):
- viruses-2619331-supplementary.pdf
